# Supplementary material for: The Ontogeny of Gap Crossing Behaviour in Bornean Orangutans (Pongo pygmaeus wurmbii)
Source: PLoS One. 2015 Jul 8;10(7):e0130291. doi: 10.1371/journal.pone.0130291 (PMC4495978; doi:10.1371/journal.pone.0130291)
Supplement: S1 Dataset — (XLSX) [file pone.0130291.s001.xlsx]

## Sheet: data-plosone.csv
individual name	age in years or age-sex category	forearm length (cm)	actual gap crossed (AGC) (m)	crossing behaviour	takeoff support
Mawas	1	12.77	0	NCU	branch
Mawas	1	12.77	0	NCU	liana
Mawas	1	12.77	0	NCU	branch
Mawas	1	12.77	0	NCU	branch
Mawas	1	12.77	1	NCU	branch
Mawas	1	12.77	0	NCU	branch
Mawas	1	12.77	1	NCU	branch
Mawas	1	12.77	0	NCU	branch
Mawas	1	12.77	0	NCU	branch
Mawas	1	12.77	0	NCU	branch
Mawas	1	12.77	0	NCU	liana
Mawas	1	12.77	0	NCU	branch
Mawas	1	12.77	0	NCU	branch
Mawas	1	12.77	0	NCU	branch
Mawas	1	12.77	0	NCU	branch
Mawas	1	12.77	0	APP	branch
Mawas	1	12.77	0	NCU	branch
Mawas	1	12.77	0	NCU	branch
Mawas	1	12.77	0	NCU	branch
Mawas	1	12.77	0	NCU	branch
Mawas	1	12.77	0	NCU	branch
Mawas	1	12.77	0	NCU	branch
Mawas	1	12.77	0	NCU	branch
Mawas	1	12.77	0	NCU	branch
Mawas	1	12.77	0	NCU	branch
Mawas	1	12.77	0	NCU	branch
Mawas	1	12.77	0	NCU	branch
Mawas	1	12.77	0	NCU	branch
Mawas	1	12.77	0	APP	branch
Mawas	1	12.77	0	NCU	branch
Mawas	1	12.77	0	NCU	branch
Mawas	1	12.77	0	NCU	branch
Mawas	1	12.77	0	NCU	branch
Mawas	1	12.77	0	NCU	branch
Mawas	1	12.77	0	NCU	branch
Mawas	1	12.77	0	NCU	branch
Mawas	1	12.77	0	NCU	branch
Mawas	1	12.77	0	NCU	branch
Mawas	1	12.77	1	R	liana
Mawas	1	12.77	1	APP	liana
Mawas	1	12.77	0	APP	trunk
Mawas	1	12.77	0	NCU	liana
Mawas	1	12.77	0	NCU	liana
Mawas	1	12.77	0	NCU	liana
Mawas	1	12.77	0	NCU	branch
Mawas	1	12.77	0	NCU	branch
Mawas	1	12.77	0	NCU	branch
Mawas	1	12.77	0	NCU	branch
Mawas	1	12.77	0	NCU	liana
Mawas	1	12.77	0	NCU	branch
Mawas	1	12.77	0	APP	branch
Mawas	1	12.77	0	NCU	branch
Mawas	1	12.77	0	NCU	branch
Mawas	1	12.77	0	NCU	branch
Mawas	1	12.77	0	NCU	branch
Mawas	1	12.77	0	APP	branch
Mawas	1	12.77	0	R	branch
Mawas	1	12.77	0	NCU	branch
Mawas	1	12.77	0	NCU	branch
Mawas	1	12.77	0	NCU	branch
Mawas	1	12.77	0	NCU	branch
Mawas	1	12.77	0	APP	branch
Mawas	1	12.77	0	NCU	branch
Mawas	1	12.77	0	NCU	branch
Mawas	1	12.77	1	R	trunk
Mawas	1	12.77	0	NCU	branch
Mawas	1	12.77	0	APP	branch
Mawas	1	12.77	0	NCU	branch
Mawas	1	12.77	0	NCU	branch
Mawas	1	12.77	0	NCU	branch
Mawas	1	12.77	0	NCU	branch
Mawas	1	12.77	0	NCU	branch
Mawas	1	12.77	0	NCU	branch
Mawas	1	12.77	0	NCU	branch
Mawas	1	12.77	0	NCU	branch
Mawas	1	12.77	0	NCU	branch
Mawas	1	12.77	0	NCU	branch
Mawas	1	12.77	0	NCU	branch
Mawas	1	12.77	0	NCU	branch
Mawas	1	12.77	0	NCU	branch
Mawas	1	12.77	0	NCU	branch
Mawas	1	12.77	0	APP	branch
Mawas	1	12.77	0	APP	branch
Mawas	1	12.77	0	NCU	branch
Mawas	1	12.77	0	NCU	branch
Mawas	1	12.77	0	NCU	branch
Mawas	1	12.77	0	NCU	branch
Mawas	1	12.77	0	NCU	branch
Mawas	1	12.77	0	NCU	branch
Mawas	1	12.77	0	S	trunk
Kino	3	17.36	0	NCU	branch
Kino	3	17.36	0	NCU	branch
Kino	3	17.36	0	APP	branch
Kino	3	17.36	0	R+APP	liana
Kino	3	17.36	0	NCU	branch
Kino	3	17.36	0	NCU	branch
Kino	3	17.36	0	NCU	branch
Kino	3	17.36	0	NCU	branch
Kino	3	17.36	0	APP	branch
Kino	3	17.36	0	NCU	branch
Kino	3	17.36	0	APP	branch
Kino	3	17.36	1	APP	trunk
Kino	3	17.36	0	NCU	branch
Kino	3	17.36	0	NCU	branch
Kino	3	17.36	0	NCU	branch
Kino	3	17.36	1	R	branch
Kino	3	17.36	0	NCU	branch
Kino	3	17.36	0	R	branch
Kino	3	17.36	1	R+APP	trunk
Kino	3	17.36	1	R+APP	trunk
Kino	3	17.36	0	NCU	branch
Kino	3	17.36	1	S+APP	trunk
Kino	3	17.36	1	S+APP	trunk
Kino	3	17.36	0	APP	branch
Kino	3	17.36	0	NCU	branch
Kino	3	17.36	0	NCU	branch
Kino	3	17.36	0	R	branch
Kino	3	17.36	1	R	branch
Kino	3	17.36	1	R+APP	trunk
Kino	3	17.36	0	NCU	branch
Kino	3	17.36	0	NCU	branch
Kino	3	17.36	0	NCU	branch
Kino	3	17.36	0	NCU	branch
Kino	3	17.36	0	NCU	branch
Kino	3	17.36	0	R	branch
Kino	3	17.36	0	NCU	branch
Kino	3	17.36	0	NCU	branch
Kino	3	17.36	0	APP	branch
Kino	3	17.36	0	NCU	branch
Kino	3	17.36	0	NCU	branch
Kino	3	17.36	0	NCU	branch
Kino	3	17.36	0	R	branch
Kino	3	17.36	0	R	branch
Kino	3	17.36	0	NCU	branch
Kino	3	17.36	0	NCU	branch
Kino	3	17.36	0	NCU	branch
Kino	3	17.36	0	NCU	branch
Kino	3	17.36	0	NCU	branch
Kino	3	17.36	0	NCU	branch
Kino	3	17.36	1	APP	branch
Kino	3	17.36	1	R	liana
Kino	3	17.36	1	R	trunk
Kino	3	17.36	0	NCU	branch
Kino	3	17.36	0	APP	branch
Kino	3	17.36	0	NCU	branch
Kino	3	17.36	1	R	liana
Kino	3	17.36	1	R	liana
Kino	3	17.36	0	R	branch
Kino	3	17.36	1	R	branch
Kino	3	17.36	1	R+APP	trunk
Kino	3	17.36	0	APP	branch
Kino	3	17.36	0	NCU	branch
Kino	3	17.36	1	NCU	branch
Kino	3	17.36	0	NCU	branch
Kino	3	17.36	0	NCU	branch
Kino	3	17.36	0	NCU	branch
Kino	3	17.36	0	APP	branch
Kino	3	17.36	0	NCU	branch
Kino	3	17.36	0	APP	branch
Kino	3	17.36	0	APP	trunk
Kino	3	17.36	0	APP	trunk
Kino	3	17.36	0	NCU	trunk
Kino	3	17.36	0	APP	trunk
Kino	3	17.36	0	NCU	branch
Kino	3	17.36	0	NCU	branch
Kino	3	17.36	0	NCU	trunk
Kino	3	17.36	1	R	liana
Kino	3	17.36	0	NCU	branch
Kino	3	17.36	0	APP	trunk
Kino	3	17.36	1	R+APP	liana
Kino	3	17.36	0	R	liana
Kino	3	17.36	1	R+APP	branch
Kino	3	17.36	1	R+APP	trunk
Kino	3	17.36	0	NCU	branch
Kino	3	17.36	0	NCU	branch
Kino	3	17.36	0	NCU	branch
Kino	3	17.36	0	NCU	branch
Kino	3	17.36	0	NCU	branch
Kino	3	17.36	0	NCU	branch
Kino	3	17.36	0	R	branch
Kino	3	17.36	1	R+APP	trunk
Kino	3	17.36	0	NCU	branch
Kino	3	17.36	0	NCU	liana
Kino	3	17.36	0	NCU	branch
Kino	3	17.36	0	NCU	branch
Kino	3	17.36	0	NCU	branch
Kino	3	17.36	0	APP	branch
Kino	3	17.36	0	APP	trunk
Kino	3	17.36	0	NCU	branch
Kino	3	17.36	0	NCU	branch
Kino	3	17.36	1	R	branch
Kino	3	17.36	1	R	trunk
Kino	3	17.36	1	R	trunk
Kino	3	17.36	0	APP	branch
Kino	3	17.36	0	APP	trunk
Kino	3	17.36	0	NCU	liana
Kino	3	17.36	0	NCU	trunk
Kino	3	17.36	0	NCU	branch
Kino	3	17.36	0	NCU	branch
Kino	3	17.36	0	APP	branch
Kino	3	17.36	0	NCU	branch
Kino	3	17.36	0	NCU	branch
Kino	3	17.36	1	R	branch
Kino	3	17.36	1	R+APP	trunk
Kino	3	17.36	0	NCU	branch
Kino	3	17.36	1	NCU	branch
Kino	3	17.36	0	APP	branch
Kino	3	17.36	0	APP	branch
Kino	3	17.36	0	NCU	branch
Kino	3	17.36	0	NCU	branch
Kino	3	17.36	0	APP	branch
Kino	3	17.36	0	NCU	branch
Kino	3	17.36	1	S	liana
Kino	3	17.36	1	R	trunk
Kino	3	17.36	0	APP	branch
Kino	3	17.36	0	NCU	branch
Kino	3	17.36	0	NCU	branch
Kino	3	17.36	0	NCU	branch
Kino	3	17.36	0	NCU	branch
Kino	3	17.36	0	NCU	branch
Kino	3	17.36	1	APP	branch
Kino	3	17.36	1	APP	branch
Kino	3	17.36	0	NCU	branch
Kino	3	17.36	1	R	branch
Kino	3	17.36	1	S+APP	trunk
Kino	3	17.36	0	NCU	branch
Kino	3	17.36	0	NCU	trunk
Kino	3	17.36	1	R	liana
Kino	3	17.36	1	R	branch
Kino	3	17.36	1	R	branch
Kino	3	17.36	1	S+APP	trunk
Kino	3	17.36	0	NCU	branch
Kino	3	17.36	0	NCU	branch
Kino	3	17.36	0	NCU	branch
Kino	3	17.36	0	NCU	branch
Kino	3	17.36	1	R	branch
Kino	3	17.36	0	NCU	branch
Kino	3	17.36	0	R+APP	branch
Kino	3	17.36	1	R	branch
Kino	3	17.36	1	R	branch
Kino	3	17.36	1	R	branch
Kino	3	17.36	0	APP	trunk
Kino	3	17.36	0	NCU	branch
Kino	3	17.36	0	NCU	branch
Kino	3	17.36	0	NCU	branch
Kino	3	17.36	0	NCU	branch
Kino	3	17.36	0	APP	trunk
Kino	3	17.36	0	NCU	branch
Kino	3	17.36	0	NCU	branch
Kino	3	17.36	0	NCU	branch
Kino	3	17.36	0	NCU	branch
Kino	3	17.36	0	R+APP	branch
Kino	3	17.36	0	NCU	branch
Kino	3	17.36	0	NCU	branch
Kino	3	17.36	1	R	liana
Kino	3	17.36	1	R	liana
Kino	3	17.36	2	R+APP	liana
Kino	3	17.36	1	R	liana
Kino	3	17.36	1	R+APP	branch
Kino	3	17.36	1	R	trunk
Kino	3	17.36	0	NCU	branch
Kino	3	17.36	0	NCU	branch
Kino	3	17.36	0	NCU	branch
Kino	3	17.36	0	NCU	branch
Kino	3	17.36	1	R	liana
Kino	3	17.36	0	NCU	branch
Kino	3	17.36	1	R	branch
Kino	3	17.36	0	NCU	branch
Kino	3	17.36	0	NCU	branch
Kino	3	17.36	0	NCU	branch
Kino	3	17.36	0	NCU	branch
Kino	3	17.36	0	NCU	branch
Kino	3	17.36	0	NCU	branch
Kino	3	17.36	0	NCU	branch
Kino	3	17.36	0	NCU	branch
Kino	3	17.36	0	APP	branch
Kino	3	17.36	0	NCU	branch
Kino	3	17.36	0	APP	branch
Kino	3	17.36	0	APP	branch
Kino	3	17.36	0	APP	branch
Kino	3	17.36	0	NCU	branch
Kino	3	17.36	0	APP	branch
Kino	3	17.36	0	NCU	liana
Kino	3	17.36	1	R+APP	trunk
Kino	3	17.36	0	APP	branch
Kino	3	17.36	0	NCU	branch
Kino	3	17.36	0	NCU	liana
Kino	3	17.36	0	NCU	branch
Kino	3	17.36	0	NCU	branch
Kino	3	17.36	0	NCU	trunk
Kino	3	17.36	1	R+APP	liana
Kino	3	17.36	1	S	liana
Kino	3	17.36	0	NCU	branch
Kino	3	17.36	0	R+APP	branch
Kino	3	17.36	1	R	trunk
Kino	3	17.36	1	S	branch
Kino	3	17.36	0	APP	trunk
Kino	3	17.36	0	NCU	branch
Kino	3	17.36	0	NCU	branch
Kino	3	17.36	0	NCU	branch
Kino	3	17.36	0	NCU	trunk
Kino	3	17.36	0	NCU	branch
Kino	3	17.36	0	NCU	branch
Kino	3	17.36	0	NCU	branch
Kino	3	17.36	0	NCU	branch
Kino	3	17.36	0	NCU	branch
Kino	3	17.36	0	NCU	branch
Kino	3	17.36	0	NCU	branch
Kino	3	17.36	0	NCU	branch
Kino	3	17.36	0	NCU	branch
Kino	3	17.36	0	NCU	branch
Kino	3	17.36	0	NCU	liana
Kino	3	17.36	0	NCU	branch
Kino	3	17.36	1	R	branch
Kino	3	17.36	1	R	liana
Kino	3	17.36	1	R+APP	branch
Kino	3	17.36	1	S	trunk
Kino	3	17.36	0	NCU	branch
Kino	3	17.36	0	APP	branch
Kino	3	17.36	0	NCU	branch
Kino	3	17.36	0	NCU	branch
Kino	3	17.36	0	R	branch
Kino	3	17.36	0	NCU	branch
Kino	3	17.36	0	NCU	branch
Kino	3	17.36	0	NCU	branch
Kino	3	17.36	0	NCU	trunk
Kino	3	17.36	0	APP	branch
Kino	3	17.36	0	NCU	branch
Kino	3	17.36	0	NCU	branch
Kino	3	17.36	1	R+APP	branch
Kino	3	17.36	1	R+APP	branch
Kino	3	17.36	2	R	trunk
Kino	3	17.36	1	R	trunk
Kino	3	17.36	1	R	trunk
Kino	3	17.36	0	APP	branch
Kino	3	17.36	0	NCU	branch
Kino	3	17.36	0	APP	branch
Kino	3	17.36	0	NCU	branch
Kino	3	17.36	1	R+APP	trunk
Kino	3	17.36	0	APP	branch
Kino	3	17.36	1	APP	branch
Kino	3	17.36	0	NCU	branch
Kino	3	17.36	1	R	branch
Kino	3	17.36	0	R	liana
Kino	3	17.36	0	NCU	branch
Kino	3	17.36	0	R	branch
Kino	3	17.36	0	APP	branch
Kino	3	17.36	0	NCU	branch
Kino	3	17.36	0	NCU	trunk
Kino	3	17.36	1	R	branch
Kino	3	17.36	0	APP	trunk
Kino	3	17.36	0	NCU	branch
Kino	3	17.36	0	NCU	branch
Kino	3	17.36	0	NCU	branch
Kino	3	17.36	1	R	liana
Kino	3	17.36	4	R+APP	trunk
Kino	3	17.36	1	R	trunk
Kino	3	17.36	0	NCU	branch
Kino	3	17.36	2	S	trunk
Kino	3	17.36	0	NCU	branch
Kino	3	17.36	0	NCU	trunk
Kino	3	17.36	0	NCU	branch
Kino	3	17.36	1	R+APP	branch
Kino	3	17.36	1	R+APP	branch
Kino	3	17.36	0	NCU	branch
Kino	3	17.36	0	APP	branch
Kino	3	17.36	0	NCU	branch
Kino	3	17.36	0	NCU	branch
Kino	3	17.36	2	R	trunk
Kino	3	17.36	2	R	trunk
Kino	3	17.36	0	NCU	branch
Kino	3	17.36	0	NCU	branch
Kino	3	17.36	0	NCU	branch
Kino	3	17.36	0	R+APP	branch
Kino	3	17.36	0	NCU	branch
Kino	3	17.36	0	NCU	branch
Kino	3	17.36	1	APP	branch
Kino	3	17.36	2	R+APP	trunk
Kino	3	17.36	1	R+APP	trunk
Kino	3	17.36	0	NCU	branch
Kino	3	17.36	0	NCU	branch
Kino	3	17.36	0	NCU	branch
Kino	3	17.36	0	NCU	branch
Kino	3	17.36	1	APP	branch
Kino	3	17.36	3	S	liana
Kino	3	17.36	0	NCU	branch
Kino	3	17.36	0	NCU	branch
Kino	3	17.36	0	NCU	branch
Kino	3	17.36	1	R	liana
Kino	3	17.36	0	R	branch
Kino	3	17.36	1	R+APP	trunk
Kino	3	17.36	1	R+APP	trunk
Kino	3	17.36	0	APP	trunk
Kino	3	17.36	0	NCU	branch
Kino	3	17.36	0	NCU	branch
Kino	3	17.36	0	NCU	branch
Kino	3	17.36	0	NCU	branch
Kino	3	17.36	0	NCU	branch
Kino	3	17.36	0	NCU	branch
Kino	3	17.36	0	NCU	branch
Kino	3	17.36	0	NCU	branch
Kino	3	17.36	0	NCU	branch
Kino	3	17.36	0	NCU	branch
Kino	3	17.36	0	NCU	branch
Kino	3	17.36	0	NCU	branch
Kino	3	17.36	0	NCU	branch
Kino	3	17.36	0	NCU	branch
Kino	3	17.36	0	NCU	branch
Kino	3	17.36	0	NCU	branch
Kino	3	17.36	1	R	liana
Kino	3	17.36	1	R+APP	branch
Kino	3	17.36	3	R+APP	trunk
Kino	3	17.36	1	R+APP	trunk
Kino	3	17.36	3	R+APP	trunk
Kino	3	17.36	3	R+APP	trunk
Kino	3	17.36	1	R	trunk
Kino	3	17.36	1	APP	liana
Kino	3	17.36	0	NCU	branch
Kino	3	17.36	0	NCU	branch
Kino	3	17.36	0	NCU	branch
Kino	3	17.36	0	NCU	branch
Kino	3	17.36	0	NCU	branch
Kino	3	17.36	0	NCU	branch
Kino	3	17.36	0	NCU	branch
Kino	3	17.36	0	NCU	liana
Kino	3	17.36	0	APP	branch
Kino	3	17.36	0	APP	branch
Kino	3	17.36	0	APP	branch
Kino	3	17.36	0	NCU	branch
Kino	3	17.36	0	NCU	branch
Kino	3	17.36	0	NCU	branch
Kino	3	17.36	0	NCU	branch
Kino	3	17.36	1	R	liana
Kino	3	17.36	0	R	branch
Kino	3	17.36	0	NCU	branch
Kino	3	17.36	0	NCU	branch
Kino	3	17.36	0	R	branch
Kino	3	17.36	0	NCU	branch
Kino	3	17.36	1	R+APP	branch
Kino	3	17.36	1	R	trunk
Kino	3	17.36	0	NCU	branch
Kino	3	17.36	0	NCU	branch
Kino	3	17.36	0	NCU	branch
Kino	3	17.36	0	NCU	branch
Kino	3	17.36	0	NCU	branch
Kino	3	17.36	0	NCU	branch
Kino	3	17.36	1	R	liana
Kino	3	17.36	0	R+APP	branch
Kino	3	17.36	1	R+APP	branch
Kino	3	17.36	2	R	trunk
Kino	3	17.36	0	NCU	branch
Kino	3	17.36	0	NCU	branch
Kino	3	17.36	0	NCU	branch
Kino	3	17.36	0	NCU	branch
Kino	3	17.36	0	NCU	branch
Kino	3	17.36	0	NCU	branch
Kino	3	17.36	0	NCU	branch
Kino	3	17.36	0	NCU	branch
Kino	3	17.36	0	NCU	liana
Kino	3	17.36	0	APP	branch
Kino	3	17.36	0	NCU	branch
Kino	3	17.36	0	NCU	branch
Kino	3	17.36	0	NCU	branch
Kino	3	17.36	0	NCU	branch
Kino	3	17.36	0	NCU	branch
Kino	3	17.36	0	NCU	branch
Kino	3	17.36	0	NCU	branch
Kino	3	17.36	1	APP	liana
Kino	3	17.36	0	NCU	branch
Kino	3	17.36	1	R	branch
Kino	3	17.36	0	APP	branch
Kino	3	17.36	0	NCU	branch
Kino	3	17.36	0	NCU	branch
Kino	3	17.36	0	NCU	branch
Kino	3	17.36	0	R	branch
Kino	3	17.36	0	APP	branch
Kino	3	17.36	0	APP	branch
Kino	3	17.36	0	NCU	liana
Kino	3	17.36	0	APP	branch
Kino	3	17.36	1	R	liana
Kino	3	17.36	1	R+APP	trunk
Kino	3	17.36	0	R	trunk
Kino	3	17.36	0	APP	branch
Kino	3	17.36	0	APP	branch
Kino	3	17.36	0	NCU	branch
Kino	3	17.36	1	R	branch
Kino	3	17.36	1	R+APP	trunk
Kino	3	17.36	1	R	branch
Kino	3	17.36	0	NCU	branch
Kino	3	17.36	0	NCU	branch
Kino	3	17.36	0	NCU	branch
Kino	3	17.36	0	NCU	trunk
Kino	3	17.36	0	APP	branch
Kino	3	17.36	0	NCU	branch
Kino	3	17.36	0	NCU	branch
Kino	3	17.36	1	R+APP	liana
Kino	3	17.36	0	R	branch
Kino	3	17.36	0	NCU	branch
Kino	3	17.36	0	NCU	branch
Kino	3	17.36	0	NCU	branch
Kino	3	17.36	0	NCU	branch
Kino	3	17.36	1	R	branch
Kino	3	17.36	0	R	branch
Kino	3	17.36	0	R	branch
Kino	3	17.36	2	R	trunk
Kino	3	17.36	0	NCU	branch
Kino	3	17.36	0	NCU	branch
Kino	3	17.36	0	NCU	branch
Kino	3	17.36	1	NCU	branch
Kino	3	17.36	0	R	branch
Kino	3	17.36	1	R	trunk
Kino	3	17.36	2	APP	trunk
Kino	3	17.36	0	NCU	branch
Kino	3	17.36	0	NCU	branch
Kino	3	17.36	0	NCU	branch
Kino	3	17.36	0	NCU	liana
Kino	3	17.36	1	R+APP	trunk
Kino	3	17.36	1	R+APP	trunk
Kino	3	17.36	1	R	trunk
Kino	3	17.36	1	R	trunk
Kino	3	17.36	1	R	trunk
Kino	3	17.36	0	APP	branch
Kino	3	17.36	0	NCU	branch
Kino	3	17.36	0	R	branch
Kino	3	17.36	1	R+APP	trunk
Kino	3	17.36	1	R+APP	trunk
Kino	3	17.36	1	R	trunk
Kino	3	17.36	2	R	trunk
Kino	3	17.36	1	R	trunk
Kino	3	17.36	0	APP	branch
Kino	3	17.36	0	APP	liana
Kino	3	17.36	0	APP	trunk
Kino	3	17.36	0	NCU	branch
Kino	3	17.36	0	NCU	branch
Kino	3	17.36	0	NCU	branch
Kino	3	17.36	0	NCU	branch
Kino	3	17.36	0	NCU	branch
Kino	3	17.36	0	APP	branch
Kino	3	17.36	1	R	liana
Kino	3	17.36	0	R	liana
Kino	3	17.36	0	R	branch
Kino	3	17.36	0	R	branch
Kino	3	17.36	0	R	branch
Kino	3	17.36	1	R+APP	trunk
Kino	3	17.36	1	R+APP	trunk
Kino	3	17.36	0	NCU	branch
Kino	3	17.36	1	R+APP	trunk
Kino	3	17.36	0	NCU	branch
Kino	3	17.36	0	NCU	branch
Kino	3	17.36	0	NCU	liana
Kino	3	17.36	0	APP	branch
Kino	3	17.36	0	NCU	trunk
Kino	3	17.36	1	APP	branch
Kino	3	17.36	0	NCU	branch
Kino	3	17.36	1	R	liana
Kino	3	17.36	0	NCU	branch
Kino	3	17.36	0	NCU	branch
Kino	3	17.36	0	NCU	branch
Kino	3	17.36	0	NCU	branch
Kino	3	17.36	0	NCU	branch
Kino	3	17.36	0	APP	branch
Kino	3	17.36	0	APP	liana
Kino	3	17.36	1	R	liana
Kino	3	17.36	1	R+APP	liana
Kino	3	17.36	2	R	liana
Kino	3	17.36	1	R+APP	branch
Kino	3	17.36	0	R	branch
Kino	3	17.36	1	R	trunk
Kino	3	17.36	1	S	trunk
Kino	3	17.36	0	APP	branch
Kino	3	17.36	0	APP	branch
Kino	3	17.36	0	NCU	branch
Kino	3	17.36	0	NCU	branch
Kino	3	17.36	0	NCU	branch
Kino	3	17.36	0	APP	branch
Kino	3	17.36	0	APP	branch
Kino	3	17.36	0	R+APP	branch
Kino	3	17.36	1	R	branch
Kino	3	17.36	2	R	branch
Kino	3	17.36	0	R	branch
Kino	3	17.36	1	R	trunk
Kino	3	17.36	0	NCU	branch
Kino	3	17.36	0	APP	branch
Kino	3	17.36	0	NCU	branch
Kino	3	17.36	0	NCU	branch
Kino	3	17.36	0	NCU	branch
Kino	3	17.36	0	NCU	branch
Kino	3	17.36	0	APP	branch
Kino	3	17.36	0	NCU	branch
Kino	3	17.36	1	R+APP	branch
Kino	3	17.36	1	R	branch
Kino	3	17.36	1	R	trunk
Kino	3	17.36	0	APP	branch
Kino	3	17.36	0	APP	branch
Kino	3	17.36	0	NCU	branch
Kino	3	17.36	0	NCU	branch
Kino	3	17.36	0	NCU	branch
Kino	3	17.36	0	APP	branch
Kino	3	17.36	1	R	trunk
Kino	3	17.36	0	NCU	branch
Kino	3	17.36	0	NCU	branch
Kino	3	17.36	0	NCU	branch
Kino	3	17.36	0	NCU	branch
Kino	3	17.36	0	NCU	branch
Kino	3	17.36	0	NCU	branch
Kino	3	17.36	0	NCU	branch
Kino	3	17.36	0	NCU	branch
Kino	3	17.36	1	R	branch
Kino	3	17.36	0	R	branch
Kino	3	17.36	0	R	branch
Kino	3	17.36	2	R	trunk
Kino	3	17.36	1	R	trunk
Kino	3	17.36	0	APP	branch
Kino	3	17.36	0	APP	branch
Kino	3	17.36	0	APP	branch
Kino	3	17.36	0	NCU	branch
Kino	3	17.36	1	APP	trunk
Kino	3	17.36	0	NCU	branch
Kino	3	17.36	0	NCU	branch
Kino	3	17.36	0	NCU	branch
Kino	3	17.36	0	NCU	branch
Kino	3	17.36	1	R	trunk
Kino	3	17.36	2	R	trunk
Kino	3	17.36	2	S+APP	trunk
Kino	3	17.36	0	APP	trunk
Kino	3	17.36	0	NCU	branch
Kino	3	17.36	0	NCU	branch
Kino	3	17.36	0	NCU	branch
Kino	3	17.36	0	R	branch
Kino	3	17.36	1	R	trunk
Kino	3	17.36	0	NCU	branch
Kino	3	17.36	0	NCU	branch
Kino	3	17.36	0	APP	branch
Kino	3	17.36	1	APP	trunk
Kino	3	17.36	0	NCU	branch
Kino	3	17.36	1	S	liana
Kino	3	17.36	1	R	branch
Kino	3	17.36	0	R+APP	branch
Kino	3	17.36	0	R	branch
Kino	3	17.36	0	R	trunk
Kino	3	17.36	0	NCU	branch
Kino	3	17.36	1	APP	branch
Kino	3	17.36	0	APP	branch
Kino	3	17.36	0	APP	branch
Kino	3	17.36	0	APP	branch
Kino	3	17.36	0	APP	trunk
Kino	3	17.36	0	R	branch
Kino	3	17.36	0	R	branch
Kino	3	17.36	1	R+APP	branch
Kino	3	17.36	0	R	branch
Kino	3	17.36	0	NCU	branch
Kino	3	17.36	0	APP	branch
Kino	3	17.36	0	APP	branch
Kino	3	17.36	0	NCU	branch
Kino	3	17.36	0	R	branch
Kino	3	17.36	0	R	branch
Kino	3	17.36	1	S+APP	trunk
Kino	3	17.36	0	APP	branch
Kino	3	17.36	0	NCU	branch
Kino	3	17.36	0	NCU	branch
Kino	3	17.36	1	R	trunk
Kino	3	17.36	0	NCU	branch
Kino	3	17.36	0	NCU	branch
Kino	3	17.36	0	NCU	branch
Kino	3	17.36	0	NCU	branch
Kino	3	17.36	0	NCU	branch
Kino	3	17.36	0	NCU	branch
Kino	3	17.36	0	NCU	branch
Kino	3	17.36	0	NCU	branch
Kino	3	17.36	1	R	branch
Kino	3	17.36	1	R+APP	trunk
Kino	3	17.36	0	NCU	branch
Kino	3	17.36	1	R+APP	liana
Kino	3	17.36	1	R	branch
Kino	3	17.36	0	APP	trunk
Kino	3	17.36	0	NCU	branch
Kino	3	17.36	0	NCU	branch
Kino	3	17.36	0	NCU	branch
Kino	3	17.36	0	NCU	branch
Kino	3	17.36	0	NCU	branch
Kino	3	17.36	0	R	branch
Kino	3	17.36	0	NCU	branch
Kino	3	17.36	0	R	branch
Kino	3	17.36	0	R+APP	branch
Kino	3	17.36	0	R	branch
Kino	3	17.36	2	R	trunk
Kino	3	17.36	0	APP	branch
Kino	3	17.36	0	APP	trunk
Kino	3	17.36	0	NCU	branch
Kino	3	17.36	0	NCU	branch
Kino	3	17.36	0	NCU	branch
Kino	3	17.36	0	NCU	branch
Kino	3	17.36	0	NCU	branch
Kino	3	17.36	0	NCU	branch
Kino	3	17.36	0	NCU	branch
Kino	3	17.36	0	NCU	branch
Kino	3	17.36	0	NCU	branch
Kino	3	17.36	1	R	trunk
Kino	3	17.36	1	R+APP	trunk
Kino	3	17.36	0	NCU	liana
Kino	3	17.36	0	NCU	liana
Kino	3	17.36	0	NCU	branch
Kino	3	17.36	0	APP	branch
Jip	4	20.74	0	APP	branch
Jip	4	20.74	1	R	liana
Jip	4	20.74	0	NCU	branch
Jip	4	20.74	0	NCU	branch
Jip	4	20.74	1	R	branch
Jip	4	20.74	0	R	branch
Jip	4	20.74	0	NCU	branch
Jip	4	20.74	0	NCU	branch
Jip	4	20.74	1	R	branch
Jip	4	20.74	2	R	branch
Jip	4	20.74	1	R+APP	trunk
Jip	4	20.74	0	S	branch
Jip	4	20.74	0	APP	branch
Jip	4	20.74	0	NCU	branch
Jip	4	20.74	0	APP	branch
Jip	4	20.74	1	R	branch
Jip	4	20.74	1	R	branch
Jip	4	20.74	1	R	trunk
Jip	4	20.74	0	NCU	branch
Jip	4	20.74	2	R+APP	liana
Jip	4	20.74	2	R+APP	liana
Jip	4	20.74	2	R+APP	trunk
Jip	4	20.74	1	R	trunk
Jip	4	20.74	1	R	trunk
Jip	4	20.74	1	R	trunk
Jip	4	20.74	1	R	trunk
Jip	4	20.74	0	APP	branch
Jip	4	20.74	0	APP	branch
Jip	4	20.74	0	NCU	branch
Jip	4	20.74	0	NCU	branch
Jip	4	20.74	0	NCU	branch
Jip	4	20.74	1	NCU	trunk
Jip	4	20.74	0	NCU	trunk
Jip	4	20.74	1	APP	branch
Jip	4	20.74	0	NCU	branch
Jip	4	20.74	2	R	liana
Jip	4	20.74	1	R	liana
Jip	4	20.74	0	NCU	branch
Jip	4	20.74	1	R+APP	branch
Jip	4	20.74	1	R	trunk
Jip	4	20.74	1	S+APP	trunk
Jip	4	20.74	1	R	trunk
Jip	4	20.74	0	APP	trunk
Jip	4	20.74	0	NCU	branch
Jip	4	20.74	0	NCU	branch
Jip	4	20.74	0	NCU	branch
Jip	4	20.74	0	NCU	branch
Jip	4	20.74	1	NCU	trunk
Jip	4	20.74	1	APP	trunk
Jip	4	20.74	1	S+APP	branch
Jip	4	20.74	1	S	trunk
Jip	4	20.74	1	S	trunk
Jip	4	20.74	0	NCU	branch
Jip	4	20.74	1	APP	trunk
Jip	4	20.74	2	R	liana
Jip	4	20.74	2	R+APP	trunk
Jip	4	20.74	0	R	branch
Jip	4	20.74	0	NCU	branch
Jip	4	20.74	0	NCU	branch
Jip	4	20.74	1	R	liana
Jip	4	20.74	2	S	liana
Jip	4	20.74	0	NCU	branch
Jip	4	20.74	0	NCU	branch
Jip	4	20.74	1	R	trunk
Jip	4	20.74	0	NCU	branch
Jip	4	20.74	1	R	liana
Jip	4	20.74	1	R+APP	branch
Jip	4	20.74	0	NCU	branch
Jip	4	20.74	0	NCU	branch
Jip	4	20.74	0	NCU	branch
Jip	4	20.74	0	NCU	branch
Jip	4	20.74	0	NCU	branch
Jip	4	20.74	0	NCU	branch
Jip	4	20.74	0	NCU	branch
Jip	4	20.74	1	NCU	trunk
Jip	4	20.74	1	APP	branch
Jip	4	20.74	2	R	liana
Jip	4	20.74	1	R+APP	trunk
Jip	4	20.74	1	R+APP	trunk
Jip	4	20.74	1	R+APP	trunk
Jip	4	20.74	1	R	trunk
Jip	4	20.74	2	R	trunk
Jip	4	20.74	1	APP	branch
Jip	4	20.74	0	APP	branch
Jip	4	20.74	1	R	liana
Jip	4	20.74	2	R	trunk
Jip	4	20.74	1	R	trunk
Jip	4	20.74	1	R	trunk
Jip	4	20.74	0	NCU	branch
Jip	4	20.74	0	NCU	branch
Jip	4	20.74	2	R	liana
Jip	4	20.74	2	R	liana
Jip	4	20.74	1	S	liana
Jip	4	20.74	1	R	branch
Jip	4	20.74	2	R	trunk
Jip	4	20.74	2	R	trunk
Jip	4	20.74	1	R	trunk
Jip	4	20.74	0	NCU	branch
Jip	4	20.74	0	APP	branch
Jip	4	20.74	1	R+APP	trunk
Jip	4	20.74	1	S+APP	trunk
Jip	4	20.74	1	S	trunk
Jip	4	20.74	0	APP	branch
Jip	4	20.74	1	R+APP	branch
Jip	4	20.74	1	R	trunk
Jip	4	20.74	0	APP	trunk
Jip	4	20.74	0	NCU	branch
Jip	4	20.74	0	NCU	branch
Jip	4	20.74	0	NCU	branch
Jip	4	20.74	0	NCU	branch
Jip	4	20.74	0	NCU	branch
Jip	4	20.74	0	APP	branch
Jip	4	20.74	1	R	trunk
Jip	4	20.74	1	S+APP	trunk
Jip	4	20.74	0	NCU	branch
Jip	4	20.74	0	NCU	branch
Jip	4	20.74	0	NCU	branch
Jip	4	20.74	0	APP	branch
Jip	4	20.74	1	S	liana
Jip	4	20.74	1	R	branch
Jip	4	20.74	1	R+APP	trunk
Jip	4	20.74	1	R+APP	trunk
Jip	4	20.74	1	R+APP	trunk
Jip	4	20.74	2	R	trunk
Jip	4	20.74	1	S	trunk
Jip	4	20.74	0	NCU	trunk
Jip	4	20.74	1	APP	branch
Jip	4	20.74	2	S	liana
Jip	4	20.74	0	R	branch
Jip	4	20.74	1	R	branch
Jip	4	20.74	1	R	trunk
Jip	4	20.74	1	APP	branch
Jip	4	20.74	1	NCU	trunk
Jip	4	20.74	1	APP	branch
Jip	4	20.74	1	R	branch
Jip	4	20.74	1	R	liana
Jip	4	20.74	1	R+APP	branch
Jip	4	20.74	1	R	trunk
Jip	4	20.74	2	R	trunk
Jip	4	20.74	1	R	trunk
Jip	4	20.74	2	R	trunk
Jip	4	20.74	1	R	trunk
Jip	4	20.74	1	APP	branch
Jip	4	20.74	0	NCU	branch
Jip	4	20.74	0	NCU	branch
Jip	4	20.74	1	R	branch
Jip	4	20.74	1	R	trunk
Jip	4	20.74	1	R	trunk
Jip	4	20.74	1	R	trunk
Jip	4	20.74	1	R	trunk
Jip	4	20.74	1	S	trunk
Jip	4	20.74	0	NCU	trunk
Jip	4	20.74	2	R	liana
Jip	4	20.74	1	R	branch
Jip	4	20.74	1	R	trunk
Jip	4	20.74	1	APP	branch
Jip	4	20.74	1	S	trunk
Jip	4	20.74	0	NCU	branch
Jip	4	20.74	0	NCU	branch
Jip	4	20.74	0	APP	branch
Jip	4	20.74	0	NCU	branch
Jip	4	20.74	0	NCU	branch
Jip	4	20.74	0	NCU	branch
Jip	4	20.74	0	NCU	branch
Jip	4	20.74	0	NCU	branch
Jip	4	20.74	0	APP	branch
Jip	4	20.74	1	R	liana
Jip	4	20.74	1	R	branch
Jip	4	20.74	2	R	trunk
Jip	4	20.74	1	R	trunk
Jip	4	20.74	2	R	trunk
Jip	4	20.74	0	S	trunk
Jip	4	20.74	2	S	trunk
Jip	4	20.74	0	NCU	branch
Jip	4	20.74	0	NCU	branch
Jip	4	20.74	0	NCU	branch
Jip	4	20.74	0	NCU	branch
Jip	4	20.74	0	APP	branch
Jip	4	20.74	0	APP	branch
Jip	4	20.74	0	NCU	branch
Jip	4	20.74	0	NCU	branch
Jip	4	20.74	0	NCU	trunk
Jip	4	20.74	1	R	liana
Jip	4	20.74	0	NCU	branch
Jip	4	20.74	1	R+APP	branch
Jip	4	20.74	1	R	branch
Jip	4	20.74	1	R+APP	trunk
Jip	4	20.74	1	R+APP	trunk
Jip	4	20.74	1	R+APP	trunk
Jip	4	20.74	1	APP	branch
Jip	4	20.74	0	NCU	branch
Jip	4	20.74	0	NCU	branch
Jip	4	20.74	0	NCU	branch
Jip	4	20.74	0	NCU	branch
Jip	4	20.74	0	NCU	branch
Jip	4	20.74	0	APP	branch
Jip	4	20.74	0	R	branch
Jip	4	20.74	1	R	trunk
Jip	4	20.74	1	R	trunk
Jip	4	20.74	2	R	trunk
Jip	4	20.74	0	NCU	trunk
Jip	4	20.74	1	APP	trunk
Jip	4	20.74	2	R	liana
Jip	4	20.74	1	R	branch
Jip	4	20.74	1	R	trunk
Jip	4	20.74	1	R	trunk
Jip	4	20.74	1	R	trunk
Jip	4	20.74	1	R	trunk
Jip	4	20.74	1	R	trunk
Jip	4	20.74	1	R	trunk
Jip	4	20.74	1	R	trunk
Jip	4	20.74	1	R	trunk
Jip	4	20.74	1	R	trunk
Jip	4	20.74	1	R	trunk
Jip	4	20.74	1	R	trunk
Jip	4	20.74	1	R	trunk
Jip	4	20.74	2	R	trunk
Jip	4	20.74	2	S+APP	trunk
Jip	4	20.74	2	S	trunk
Jip	4	20.74	1	S	trunk
Jip	4	20.74	0	APP	trunk
Jip	4	20.74	0	NCU	trunk
Jip	4	20.74	1	R	trunk
Jip	4	20.74	1	APP	branch
Jip	4	20.74	1	APP	branch
Jip	4	20.74	1	R	branch
Jip	4	20.74	1	R	trunk
Jip	4	20.74	0	NCU	branch
Jip	4	20.74	0	NCU	trunk
Jip	4	20.74	2	R	liana
Jip	4	20.74	1	S	liana
Jip	4	20.74	1	NCU	branch
Jip	4	20.74	0	NCU	branch
Jip	4	20.74	1	R	branch
Jip	4	20.74	1	R+APP	trunk
Jip	4	20.74	1	R+APP	trunk
Jip	4	20.74	1	R	trunk
Jip	4	20.74	2	S	trunk
Jip	4	20.74	0	NCU	branch
Jip	4	20.74	0	NCU	branch
Jip	4	20.74	0	NCU	branch
Jip	4	20.74	0	NCU	branch
Jip	4	20.74	0	NCU	liana
Jip	4	20.74	1	R+APP	liana
Jip	4	20.74	1	R	branch
Jip	4	20.74	2	R	trunk
Jip	4	20.74	1	APP	liana
Jip	4	20.74	1	APP	liana
Jip	4	20.74	0	NCU	branch
Jip	4	20.74	0	NCU	branch
Jip	4	20.74	1	R	trunk
Jip	4	20.74	0	NCU	branch
Jip	4	20.74	0	NCU	branch
Jip	4	20.74	1	R	branch
Jip	4	20.74	2	R	liana
Jip	4	20.74	1	R	branch
Jip	4	20.74	2	R	branch
Jip	4	20.74	1	R	trunk
Jip	4	20.74	1	S+APP	trunk
Jip	4	20.74	0	NCU	branch
Jip	4	20.74	0	NCU	branch
Jip	4	20.74	0	NCU	branch
Jip	4	20.74	1	APP	liana
Jip	4	20.74	0	NCU	liana
Jip	4	20.74	1	APP	branch
Jip	4	20.74	1	R	liana
Jip	4	20.74	2	R+APP	trunk
Jip	4	20.74	1	APP	liana
Jip	4	20.74	0	NCU	branch
Jip	4	20.74	0	NCU	branch
Jip	4	20.74	0	NCU	branch
Jip	4	20.74	0	NCU	branch
Jip	4	20.74	0	NCU	branch
Jip	4	20.74	0	NCU	branch
Jip	4	20.74	2	S+APP	trunk
Jip	4	20.74	0	NCU	branch
Jip	4	20.74	0	NCU	branch
Jip	4	20.74	0	NCU	branch
Jip	4	20.74	0	NCU	trunk
Jip	4	20.74	0	NCU	branch
Jip	4	20.74	0	NCU	liana
Jip	4	20.74	1	R	branch
Jip	4	20.74	1	R	trunk
Jip	4	20.74	3	R	trunk
Jip	4	20.74	0	S	trunk
Jip	4	20.74	0	APP	branch
Jip	4	20.74	0	NCU	branch
Jip	4	20.74	0	NCU	branch
Jip	4	20.74	0	NCU	branch
Jip	4	20.74	0	NCU	branch
Jip	4	20.74	0	NCU	branch
Jip	4	20.74	0	NCU	branch
Jip	4	20.74	1	NCU	trunk
Jip	4	20.74	1	NCU	trunk
Jip	4	20.74	1	APP	trunk
Jip	4	20.74	1	R	liana
Jip	4	20.74	1	S	trunk
Jip	4	20.74	0	APP	branch
Jip	4	20.74	0	NCU	branch
Jip	4	20.74	0	NCU	branch
Jip	4	20.74	0	NCU	branch
Jip	4	20.74	0	NCU	branch
Jip	4	20.74	0	NCU	branch
Jip	4	20.74	1	APP	branch
Jip	4	20.74	0	NCU	branch
Jip	4	20.74	0	NCU	branch
Jip	4	20.74	2	R	liana
Jip	4	20.74	3	R	liana
Jip	4	20.74	1	R	liana
Jip	4	20.74	2	R	trunk
Jip	4	20.74	1	R	trunk
Jip	4	20.74	1	APP	branch
Jip	4	20.74	1	APP	branch
Jip	4	20.74	0	APP	branch
Jip	4	20.74	2	S	liana
Jip	4	20.74	0	NCU	branch
Jip	4	20.74	0	APP	branch
Jip	4	20.74	1	S+APP	liana
Jip	4	20.74	1	NCU	branch
Jip	4	20.74	1	APP	branch
Jip	4	20.74	1	R	branch
Jip	4	20.74	1	R+APP	trunk
Jip	4	20.74	0	NCU	branch
Jip	4	20.74	0	NCU	trunk
Jip	4	20.74	1	R	liana
Jip	4	20.74	1	S	liana
Jip	4	20.74	1	R	branch
Jip	4	20.74	3	R+APP	trunk
Jip	4	20.74	2	R	trunk
Jip	4	20.74	1	S+APP	trunk
Jip	4	20.74	2	S	trunk
Jip	4	20.74	1	APP	trunk
Jip	4	20.74	1	APP	trunk
Jip	4	20.74	0	NCU	branch
Jip	4	20.74	0	NCU	branch
Jip	4	20.74	0	NCU	branch
Jip	4	20.74	1	APP	branch
Jip	4	20.74	0	NCU	liana
Jip	4	20.74	1	APP	branch
Jip	4	20.74	2	R	liana
Jip	4	20.74	1	R	liana
Jip	4	20.74	2	S	liana
Jip	4	20.74	1	R+APP	trunk
Jip	4	20.74	1	R	trunk
Jip	4	20.74	0	APP	trunk
Jip	4	20.74	0	APP	trunk
Jip	4	20.74	1	APP	branch
Jip	4	20.74	2	R	trunk
Jip	4	20.74	0	APP	branch
Jip	4	20.74	1	APP	branch
Jip	4	20.74	1	APP	trunk
Jip	4	20.74	1	R	liana
Jip	4	20.74	2	R+APP	trunk
Jip	4	20.74	2	R+APP	trunk
Jip	4	20.74	2	S	liana
Jip	4	20.74	1	S+APP	trunk
Jip	4	20.74	0	NCU	branch
Jip	4	20.74	1	APP	branch
Jip	4	20.74	0	NCU	branch
Jip	4	20.74	1	APP	branch
Jip	4	20.74	1	APP	liana
Jip	4	20.74	1	APP	liana
Jip	4	20.74	1	R	liana
Jip	4	20.74	0	APP	branch
Jip	4	20.74	0	NCU	branch
Jip	4	20.74	0	NCU	trunk
Jip	4	20.74	1	NCU	branch
Jip	4	20.74	0	NCU	branch
Jip	4	20.74	0	NCU	liana
Jip	4	20.74	1	R	liana
Jip	4	20.74	2	R	liana
Jip	4	20.74	2	R	liana
Jip	4	20.74	1	S	liana
Jip	4	20.74	0	NCU	branch
Jip	4	20.74	2	R	trunk
Jip	4	20.74	1	R+APP	trunk
Jip	4	20.74	1	R	trunk
Jip	4	20.74	1	S	branch
Jip	4	20.74	2	S+APP	trunk
Jip	4	20.74	2	S	trunk
Jip	4	20.74	1	APP	trunk
Jip	4	20.74	0	NCU	liana
Jip	4	20.74	0	NCU	branch
Jip	4	20.74	0	NCU	branch
Jip	4	20.74	1	APP	branch
Jip	4	20.74	1	APP	branch
Jip	4	20.74	1	NCU	trunk
Jip	4	20.74	1	APP	branch
Jip	4	20.74	1	APP	branch
Jip	4	20.74	2	S	liana
Jip	4	20.74	2	R	trunk
Jip	4	20.74	2	R	trunk
Jip	4	20.74	1	APP	branch
Jip	4	20.74	1	APP	trunk
Jip	4	20.74	1	R	liana
Jip	4	20.74	0	NCU	branch
Jip	4	20.74	1	R	liana
Jip	4	20.74	2	R+APP	liana
Jip	4	20.74	3	R+APP	trunk
Jip	4	20.74	2	R	trunk
Jip	4	20.74	3	S	trunk
Jip	4	20.74	1	APP	trunk
Jip	4	20.74	0	APP	trunk
Jip	4	20.74	0	NCU	branch
Jip	4	20.74	0	NCU	branch
Jip	4	20.74	1	R	branch
Jip	4	20.74	1	R+APP	branch
Jip	4	20.74	0	NCU	liana
Jip	4	20.74	0	NCU	trunk
Jip	4	20.74	0	NCU	branch
Jip	4	20.74	0	NCU	branch
Jip	4	20.74	0	NCU	branch
Jip	4	20.74	0	NCU	branch
Jip	4	20.74	0	NCU	branch
Jip	4	20.74	1	APP	branch
Jip	4	20.74	0	APP	branch
Jip	4	20.74	0	APP	branch
Jip	4	20.74	1	APP	branch
Jip	4	20.74	1	APP	trunk
Jip	4	20.74	2	R	liana
Jip	4	20.74	1	R	liana
Jip	4	20.74	2	S	liana
Jip	4	20.74	1	R	branch
Jip	4	20.74	2	R	branch
Jip	4	20.74	1	R	trunk
Jip	4	20.74	1	R	trunk
Jip	4	20.74	2	S+APP	trunk
Jip	4	20.74	2	S+APP	trunk
Jip	4	20.74	1	S	trunk
Jip	4	20.74	1	S	trunk
Jip	4	20.74	1	APP	branch
Jip	4	20.74	0	NCU	branch
Jip	4	20.74	0	NCU	branch
Jip	4	20.74	1	APP	branch
Jip	4	20.74	1	APP	trunk
Jip	4	20.74	0	APP	branch
Jip	4	20.74	0	NCU	branch
Jip	4	20.74	1	R+APP	liana
Jip	4	20.74	2	R	trunk
Jip	4	20.74	0	NCU	branch
Jip	4	20.74	0	NCU	branch
Jip	4	20.74	1	R	liana
Jip	4	20.74	0	NCU	branch
Jip	4	20.74	1	R	branch
Jip	4	20.74	1	R+APP	trunk
Jip	4	20.74	1	R	trunk
Jip	4	20.74	0	NCU	branch
Jip	4	20.74	1	R	trunk
Jip	4	20.74	1	APP	branch
Jip	4	20.74	0	APP	branch
Jip	4	20.74	0	NCU	branch
Jip	4	20.74	0	NCU	branch
Jip	4	20.74	0	NCU	branch
Jip	4	20.74	0	NCU	trunk
Jip	4	20.74	0	NCU	branch
Jip	4	20.74	0	NCU	liana
Jip	4	20.74	0	R	branch
Jip	4	20.74	1	R	branch
Jip	4	20.74	1	APP	branch
Jip	4	20.74	0	NCU	branch
Jip	4	20.74	0	NCU	branch
Jip	4	20.74	0	NCU	branch
Jip	4	20.74	0	APP	branch
Jip	4	20.74	1	APP	branch
Jip	4	20.74	0	NCU	branch
Jip	4	20.74	0	APP	branch
Jip	4	20.74	1	APP	branch
Jip	4	20.74	1	R	liana
Jip	4	20.74	1	R+APP	liana
Jip	4	20.74	2	R+APP	liana
Jip	4	20.74	2	S	liana
Jip	4	20.74	0	NCU	branch
Jip	4	20.74	1	R+APP	trunk
Jip	4	20.74	2	R	trunk
Jip	4	20.74	2	R	trunk
Jip	4	20.74	2	R	trunk
Jip	4	20.74	1	S	trunk
Jip	4	20.74	1	S	trunk
Jip	4	20.74	0	APP	branch
Jip	4	20.74	0	APP	branch
Jip	4	20.74	2	R	liana
Jip	4	20.74	1	R+APP	trunk
Jip	4	20.74	1	R	trunk
Jip	4	20.74	1	R	trunk
Jip	4	20.74	1	NCU	trunk
Jip	4	20.74	2	R	trunk
Jip	4	20.74	1	R	trunk
Jip	4	20.74	0	NCU	trunk
Jip	4	20.74	1	NCU	trunk
Jip	4	20.74	1	APP	branch
Jip	4	20.74	1	R	branch
Jip	4	20.74	2	R	trunk
Jip	4	20.74	0	NCU	branch
Jip	4	20.74	1	NCU	trunk
Jip	4	20.74	1	NCU	trunk
Jip	4	20.74	1	NCU	trunk
Jip	4	20.74	1	S	liana
Jip	4	20.74	0	R	branch
Jip	4	20.74	2	R	trunk
Jip	4	20.74	2	R	trunk
Jip	4	20.74	1	R	trunk
Jip	4	20.74	1	R	trunk
Jip	4	20.74	1	APP	branch
Jip	4	20.74	1	APP	branch
Jip	4	20.74	0	NCU	trunk
Jip	4	20.74	0	NCU	branch
Jip	4	20.74	0	NCU	branch
Jip	4	20.74	2	R	liana
Jip	4	20.74	1	R+APP	trunk
Jip	4	20.74	1	R+APP	trunk
Jip	4	20.74	1	R	trunk
Jip	4	20.74	1	R	trunk
Jip	4	20.74	1	R	trunk
Jip	4	20.74	1	R	trunk
Jip	4	20.74	1	R	trunk
Jip	4	20.74	1	R	trunk
Jip	4	20.74	1	S+APP	trunk
Jip	4	20.74	0	NCU	branch
Jip	4	20.74	2	S+APP	trunk
Jip	4	20.74	1	APP	branch
Jip	4	20.74	0	NCU	branch
Jip	4	20.74	1	NCU	trunk
Jip	4	20.74	1	R	branch
Jip	4	20.74	1	R	trunk
Jip	4	20.74	1	APP	branch
Jip	4	20.74	1	APP	branch
Jip	4	20.74	0	NCU	branch
Jip	4	20.74	0	NCU	branch
Jip	4	20.74	0	NCU	branch
Jip	4	20.74	1	R+APP	trunk
Jip	4	20.74	1	R+APP	trunk
Jip	4	20.74	1	S+APP	trunk
Jip	4	20.74	1	S	trunk
Jip	4	20.74	0	APP	branch
Jip	4	20.74	0	NCU	branch
Jip	4	20.74	0	NCU	branch
Jip	4	20.74	0	NCU	branch
Jip	4	20.74	0	NCU	branch
Jip	4	20.74	1	NCU	trunk
Jip	4	20.74	1	R+APP	branch
Jip	4	20.74	1	R+APP	trunk
Jip	4	20.74	1	APP	branch
Jip	4	20.74	1	APP	branch
Jip	4	20.74	1	S+APP	trunk
Jip	4	20.74	2	S	trunk
Jip	4	20.74	0	NCU	branch
Jip	4	20.74	0	NCU	liana
Jip	4	20.74	1	APP	branch
Jip	4	20.74	1	APP	trunk
Jip	4	20.74	1	R+APP	branch
Jip	4	20.74	1	R	branch
Jip	4	20.74	2	R	trunk
Jip	4	20.74	2	R	trunk
Jip	4	20.74	1	R	trunk
Jip	4	20.74	1	R	trunk
Jip	4	20.74	1	R	trunk
Jip	4	20.74	1	R	trunk
Jip	4	20.74	2	S	trunk
Jip	4	20.74	3	S	trunk
Jip	4	20.74	2	S	trunk
Jip	4	20.74	1	NCU	trunk
Jip	4	20.74	1	APP	branch
Jip	4	20.74	1	APP	branch
Jip	4	20.74	2	S+APP	liana
Jip	4	20.74	1	S	liana
Jip	4	20.74	2	R	branch
Jip	4	20.74	1	R+APP	trunk
Jip	4	20.74	0	APP	branch
Jip	4	20.74	0	NCU	branch
Jip	4	20.74	0	NCU	branch
Jip	4	20.74	0	NCU	branch
Jip	4	20.74	0	NCU	branch
Jip	4	20.74	0	NCU	branch
Jip	4	20.74	0	NCU	branch
Jip	4	20.74	0	APP	branch
Jip	4	20.74	1	APP	branch
Jip	4	20.74	0	NCU	branch
Jip	4	20.74	1	R	branch
Jip	4	20.74	2	R	liana
Jip	4	20.74	1	S	liana
Jip	4	20.74	2	S+APP	liana
Jip	4	20.74	1	R+APP	branch
Jip	4	20.74	1	R+APP	branch
Jip	4	20.74	1	R	branch
Jip	4	20.74	1	R	branch
Jip	4	20.74	1	R	branch
Jip	4	20.74	1	R+APP	trunk
Jip	4	20.74	1	R+APP	trunk
Jip	4	20.74	1	R+APP	trunk
Jip	4	20.74	2	R	trunk
Jip	4	20.74	2	R	trunk
Jip	4	20.74	2	R	trunk
Jip	4	20.74	1	R	trunk
Jip	4	20.74	1	S+APP	trunk
Jip	4	20.74	1	S+APP	trunk
Jip	4	20.74	0	APP	branch
Jip	4	20.74	0	APP	branch
Jip	4	20.74	1	APP	branch
Jip	4	20.74	0	NCU	branch
Jip	4	20.74	1	R	trunk
Jip	4	20.74	1	S	trunk
Jip	4	20.74	1	APP	branch
Jip	4	20.74	1	APP	branch
Jip	4	20.74	1	APP	branch
Jip	4	20.74	1	APP	branch
Jip	4	20.74	0	NCU	branch
Jip	4	20.74	1	APP	branch
Jip	4	20.74	1	S	liana
Jip	4	20.74	1	R+APP	branch
Jip	4	20.74	0	APP	branch
Jip	4	20.74	1	APP	trunk
Jip	4	20.74	0	NCU	branch
Jip	4	20.74	0	NCU	branch
Jip	4	20.74	0	NCU	branch
Jip	4	20.74	0	NCU	branch
Jip	4	20.74	0	NCU	branch
Jip	4	20.74	0	NCU	branch
Jip	4	20.74	0	NCU	branch
Jip	4	20.74	1	APP	branch
Jip	4	20.74	1	R	branch
Jip	4	20.74	1	R+APP	liana
Jip	4	20.74	2	S	liana
Jip	4	20.74	1	R+APP	trunk
Jip	4	20.74	1	R+APP	trunk
Jip	4	20.74	3	R	trunk
Jip	4	20.74	0	APP	branch
Jip	4	20.74	0	NCU	branch
Jip	4	20.74	0	NCU	branch
Jip	4	20.74	0	NCU	branch
Jip	4	20.74	1	NCU	liana
Jip	4	20.74	1	NCU	trunk
Jip	4	20.74	0	NCU	branch
Jip	4	20.74	0	NCU	branch
Jip	4	20.74	2	R	liana
Jip	4	20.74	1	S	liana
Jip	4	20.74	1	S+APP	liana
Jip	4	20.74	0	NCU	trunk
Jip	4	20.74	1	R	trunk
Jip	4	20.74	2	R	trunk
Jip	4	20.74	1	R	trunk
Jip	4	20.74	2	R	trunk
Jip	4	20.74	1	R	trunk
Jip	4	20.74	1	S	branch
Jip	4	20.74	1	APP	branch
Jip	4	20.74	1	APP	branch
Jip	4	20.74	0	APP	branch
Jip	4	20.74	1	R+APP	trunk
Jip	4	20.74	1	R+APP	trunk
Jip	4	20.74	2	R+APP	trunk
Jip	4	20.74	0	NCU	branch
Jip	4	20.74	1	R	trunk
Jip	4	20.74	1	R	trunk
Jip	4	20.74	1	S	trunk
Jip	4	20.74	1	APP	branch
Jip	4	20.74	1	APP	branch
Jip	4	20.74	0	NCU	branch
Jip	4	20.74	0	NCU	branch
Jip	4	20.74	0	R	branch
Jip	4	20.74	0	NCU	branch
Jip	4	20.74	0	NCU	branch
Jip	4	20.74	0	NCU	branch
Jip	4	20.74	1	APP	branch
Jip	4	20.74	1	R	liana
Jip	4	20.74	1	R	liana
Jip	4	20.74	2	R	liana
Jip	4	20.74	1	R+APP	branch
Jip	4	20.74	1	R+APP	trunk
Jip	4	20.74	1	R+APP	trunk
Jip	4	20.74	1	R+APP	trunk
Jip	4	20.74	2	R	trunk
Jip	4	20.74	1	R	trunk
Jip	4	20.74	2	R	trunk
Jip	4	20.74	1	R	trunk
Jip	4	20.74	1	R	trunk
Jip	4	20.74	2	R	trunk
Jip	4	20.74	3	S	trunk
Jip	4	20.74	1	S	trunk
Jip	4	20.74	1	S	trunk
Jip	4	20.74	2	S	trunk
Jip	4	20.74	1	APP	branch
Jip	4	20.74	0	NCU	branch
Jip	4	20.74	0	NCU	branch
Jip	4	20.74	0	NCU	branch
Jip	4	20.74	0	NCU	trunk
Jip	4	20.74	1	APP	branch
Jip	4	20.74	1	APP	branch
Jip	4	20.74	1	APP	liana
Jip	4	20.74	1	APP	trunk
Jip	4	20.74	1	R	liana
Jip	4	20.74	3	R	liana
Jip	4	20.74	0	NCU	branch
Jip	4	20.74	1	R+APP	branch
Jip	4	20.74	2	R	trunk
Jip	4	20.74	1	R	trunk
Jip	4	20.74	1	R	trunk
Jip	4	20.74	1	R	trunk
Jip	4	20.74	2	R	trunk
Jip	4	20.74	1	R	trunk
Jip	4	20.74	1	S	trunk
Jip	4	20.74	1	APP	branch
Jip	4	20.74	1	APP	branch
Jip	4	20.74	1	APP	branch
Jip	4	20.74	0	APP	branch
Jip	4	20.74	0	APP	branch
Jip	4	20.74	0	APP	branch
Jip	4	20.74	1	APP	liana
Jip	4	20.74	1	APP	trunk
Jip	4	20.74	0	NCU	branch
Jip	4	20.74	0	NCU	trunk
Jip	4	20.74	0	R	branch
Jip	4	20.74	0	APP	branch
Jip	4	20.74	1	APP	trunk
Jip	4	20.74	1	R+APP	trunk
Jip	4	20.74	0	APP	trunk
Jip	4	20.74	0	NCU	branch
Jip	4	20.74	1	APP	branch
Jip	4	20.74	1	NCU	trunk
Jip	4	20.74	1	R	branch
Jip	4	20.74	1	R	trunk
Jip	4	20.74	1	S	trunk
Jip	4	20.74	1	S	trunk
Jip	4	20.74	0	APP	branch
Jip	4	20.74	1	APP	liana
Jip	4	20.74	1	APP	trunk
Jip	4	20.74	0	NCU	branch
Jip	4	20.74	1	R+APP	branch
Jip	4	20.74	2	S	trunk
Jip	4	20.74	0	NCU	liana
Jip	4	20.74	0	NCU	branch
Jip	4	20.74	0	NCU	branch
Jip	4	20.74	0	NCU	branch
Jip	4	20.74	0	APP	branch
Jip	4	20.74	1	R+APP	branch
Jip	4	20.74	0	R	branch
Jip	4	20.74	1	S	trunk
Jip	4	20.74	0	APP	branch
Jip	4	20.74	0	APP	branch
Jip	4	20.74	1	R+APP	trunk
Jip	4	20.74	2	R	trunk
Jip	4	20.74	0	APP	branch
Jip	4	20.74	0	APP	branch
Jip	4	20.74	0	APP	branch
Jip	4	20.74	0	NCU	branch
Jip	4	20.74	0	NCU	branch
Jip	4	20.74	1	NCU	liana
Jip	4	20.74	0	APP	branch
Jip	4	20.74	1	APP	branch
Jip	4	20.74	0	APP	trunk
Jip	4	20.74	2	R	liana
Jip	4	20.74	1	R	branch
Jip	4	20.74	2	R+APP	trunk
Jip	4	20.74	1	R+APP	trunk
Jip	4	20.74	1	R+APP	trunk
Jip	4	20.74	1	R+APP	trunk
Jip	4	20.74	2	R	trunk
Jip	4	20.74	1	S	trunk
Jip	4	20.74	2	S	trunk
Jip	4	20.74	0	NCU	branch
Jip	4	20.74	0	NCU	branch
Jip	4	20.74	0	NCU	branch
Jip	4	20.74	1	APP	branch
Jip	4	20.74	1	S	liana
Jip	4	20.74	0	NCU	branch
Jip	4	20.74	1	R+APP	branch
Jip	4	20.74	1	R+APP	trunk
Jip	4	20.74	1	APP	branch
Jip	4	20.74	0	NCU	branch
Jip	4	20.74	0	NCU	liana
Jip	4	20.74	1	NCU	trunk
Jip	4	20.74	0	APP	branch
Jip	4	20.74	1	NCU	branch
Jip	4	20.74	1	APP	liana
Jip	4	20.74	1	R	liana
Jip	4	20.74	1	R+APP	branch
Jip	4	20.74	1	R+APP	branch
Jip	4	20.74	1	R	branch
Jip	4	20.74	0	R	branch
Jip	4	20.74	1	R	branch
Jip	4	20.74	2	R+APP	trunk
Jip	4	20.74	1	R	trunk
Jip	4	20.74	1	R	trunk
Jip	4	20.74	0	APP	branch
Jip	4	20.74	0	APP	branch
Jip	4	20.74	0	APP	trunk
Jip	4	20.74	0	NCU	branch
Jip	4	20.74	0	NCU	branch
Jip	4	20.74	0	NCU	branch
Jip	4	20.74	1	NCU	trunk
Jip	4	20.74	1	APP	branch
Jip	4	20.74	0	APP	branch
Jip	4	20.74	0	NCU	branch
Jip	4	20.74	1	R+APP	branch
Jip	4	20.74	1	R	trunk
Jip	4	20.74	1	R	trunk
Jip	4	20.74	1	R	trunk
Jip	4	20.74	1	R	trunk
Jip	4	20.74	1	R	trunk
Jip	4	20.74	0	NCU	trunk
Jip	4	20.74	1	NCU	trunk
Jip	4	20.74	0	APP	trunk
Jip	4	20.74	2	R+APP	liana
Jip	4	20.74	2	S	liana
Jip	4	20.74	1	R+APP	branch
Jip	4	20.74	1	R+APP	trunk
Jip	4	20.74	0	NCU	branch
Jip	4	20.74	0	NCU	branch
Jip	4	20.74	0	APP	branch
Jip	4	20.74	1	R	branch
Jip	4	20.74	1	R+APP	trunk
Jip	4	20.74	1	R	trunk
Jip	4	20.74	1	APP	branch
Jip	4	20.74	1	APP	branch
Jip	4	20.74	1	APP	branch
Jip	4	20.74	1	APP	branch
Jip	4	20.74	1	APP	branch
Jip	4	20.74	1	R	trunk
Jip	4	20.74	1	R	trunk
Jip	4	20.74	1	APP	branch
Jip	4	20.74	1	APP	branch
Deri	5	23.54	0	NCU	branch
Deri	5	23.54	2	S+APP	trunk
Deri	5	23.54	0	NCU	branch
Deri	5	23.54	1	APP	branch
Deri	5	23.54	1	APP	branch
Deri	5	23.54	1	APP	liana
Deri	5	23.54	1	R	trunk
Deri	5	23.54	5	S+APP	liana
Deri	5	23.54	1	R	branch
Deri	5	23.54	1	R+APP	trunk
Deri	5	23.54	1	S+APP	branch
Deri	5	23.54	2	S	trunk
Deri	5	23.54	0	NCU	branch
Deri	5	23.54	0	NCU	branch
Deri	5	23.54	1	APP	branch
Deri	5	23.54	1	S+APP	branch
Deri	5	23.54	1	S+APP	trunk
Deri	5	23.54	3	S+APP	trunk
Deri	5	23.54	5	S	trunk
Deri	5	23.54	0	NCU	branch
Deri	5	23.54	0	NCU	branch
Deri	5	23.54	1	APP	branch
Deri	5	23.54	0	NCU	branch
Deri	5	23.54	5	S+APP	trunk
Deri	5	23.54	1	S	trunk
Deri	5	23.54	2	S	trunk
Deri	5	23.54	0	APP	branch
Deri	5	23.54	1	APP	branch
Deri	5	23.54	0	APP	branch
Deri	5	23.54	1	APP	trunk
Deri	5	23.54	1	NCU	branch
Deri	5	23.54	0	NCU	liana
Deri	5	23.54	1	APP	branch
Deri	5	23.54	0	NCU	liana
Deri	5	23.54	1	S	trunk
Deri	5	23.54	0	NCU	branch
Deri	5	23.54	0	NCU	trunk
Deri	5	23.54	1	APP	branch
Deri	5	23.54	1	APP	trunk
Deri	5	23.54	1	APP	branch
Deri	5	23.54	0	NCU	branch
Deri	5	23.54	1	NCU	branch
Deri	5	23.54	2	APP	branch
Deri	5	23.54	1	APP	trunk
Deri	5	23.54	1	APP	branch
Deri	5	23.54	1	APP	branch
Deri	5	23.54	3	S+APP	liana
Deri	5	23.54	0	APP	branch
Deri	5	23.54	1	APP	trunk
Deri	5	23.54	0	NCU	branch
Deri	5	23.54	1	APP	branch
Deri	5	23.54	1	APP	branch
Deri	5	23.54	2	S	branch
Deri	5	23.54	0	APP	branch
Deri	5	23.54	1	APP	branch
Deri	5	23.54	0	NCU	branch
Deri	5	23.54	0	NCU	branch
Deri	5	23.54	0	NCU	branch
Deri	5	23.54	1	APP	branch
Deri	5	23.54	1	R	branch
Deri	5	23.54	1	R	branch
Deri	5	23.54	3	S+APP	liana
Deri	5	23.54	3	S	liana
Deri	5	23.54	1	S+APP	branch
Deri	5	23.54	2	S	branch
Deri	5	23.54	1	S+APP	trunk
Deri	5	23.54	1	S+APP	trunk
Deri	5	23.54	0	APP	branch
Deri	5	23.54	0	NCU	branch
Deri	5	23.54	0	NCU	branch
Deri	5	23.54	1	APP	branch
Deri	5	23.54	0	APP	branch
Deri	5	23.54	0	APP	liana
Deri	5	23.54	1	APP	trunk
Deri	5	23.54	0	NCU	branch
Deri	5	23.54	0	NCU	branch
Deri	5	23.54	0	NCU	branch
Deri	5	23.54	0	NCU	branch
Deri	5	23.54	1	APP	branch
Deri	5	23.54	1	R+APP	branch
Deri	5	23.54	0	APP	branch
Deri	5	23.54	1	APP	branch
Deri	5	23.54	0	NCU	branch
Deri	5	23.54	0	NCU	branch
Deri	5	23.54	0	APP	branch
Deri	5	23.54	0	NCU	branch
Deri	5	23.54	0	APP	branch
Deri	5	23.54	1	APP	branch
Deri	5	23.54	1	APP	trunk
Deri	5	23.54	0	NCU	branch
Deri	5	23.54	1	R	branch
Deri	5	23.54	0	NCU	branch
Deri	5	23.54	0	NCU	branch
Deri	5	23.54	0	APP	trunk
Deri	5	23.54	0	APP	trunk
Deri	5	23.54	0	NCU	branch
Deri	5	23.54	1	S+APP	branch
Deri	5	23.54	0	NCU	branch
Deri	5	23.54	0	NCU	branch
Deri	5	23.54	0	NCU	branch
Deri	5	23.54	2	R+APP	trunk
Deri	5	23.54	1	R+APP	trunk
Deri	5	23.54	2	R+APP	trunk
Deri	5	23.54	2	S+APP	trunk
Deri	5	23.54	0	NCU	branch
Deri	5	23.54	1	APP	branch
Deri	5	23.54	0	NCU	branch
Deri	5	23.54	1	APP	branch
Deri	5	23.54	1	APP	branch
Deri	5	23.54	1	APP	branch
Deri	5	23.54	2	R+APP	branch
Deri	5	23.54	2	R	branch
Deri	5	23.54	1	R	branch
Deri	5	23.54	1	R	trunk
Deri	5	23.54	2	R	trunk
Deri	5	23.54	1	R	trunk
Deri	5	23.54	0	NCU	branch
Deri	5	23.54	0	NCU	branch
Deri	5	23.54	1	NCU	branch
Deri	5	23.54	1	R	branch
Deri	5	23.54	0	APP	branch
Deri	5	23.54	0	NCU	branch
Deri	5	23.54	0	NCU	branch
Deri	5	23.54	1	APP	liana
Deri	5	23.54	2	R+APP	liana
Deri	5	23.54	0	NCU	branch
Deri	5	23.54	2	R	trunk
Deri	5	23.54	0	NCU	branch
Deri	5	23.54	0	NCU	branch
Deri	5	23.54	0	NCU	branch
Deri	5	23.54	0	NCU	branch
Deri	5	23.54	1	APP	branch
Deri	5	23.54	0	NCU	branch
Deri	5	23.54	2	R+APP	branch
Deri	5	23.54	1	R+APP	trunk
Deri	5	23.54	1	R+APP	trunk
Deri	5	23.54	1	S	trunk
Deri	5	23.54	0	NCU	branch
Deri	5	23.54	1	APP	branch
Deri	5	23.54	2	R	trunk
Deri	5	23.54	0	NCU	branch
Deri	5	23.54	0	NCU	branch
Deri	5	23.54	0	NCU	branch
Deri	5	23.54	0	NCU	branch
Deri	5	23.54	1	APP	trunk
Deri	5	23.54	0	APP	branch
Deri	5	23.54	1	R	branch
Deri	5	23.54	0	NCU	branch
Deri	5	23.54	0	NCU	branch
Deri	5	23.54	0	NCU	branch
Deri	5	23.54	0	NCU	branch
Deri	5	23.54	0	NCU	branch
Deri	5	23.54	0	NCU	branch
Deri	5	23.54	0	NCU	branch
Deri	5	23.54	0	NCU	branch
Deri	5	23.54	1	APP	branch
Deri	5	23.54	0	NCU	branch
Deri	5	23.54	2	R	branch
Deri	5	23.54	1	R	trunk
Deri	5	23.54	0	NCU	branch
Deri	5	23.54	0	NCU	branch
Deri	5	23.54	0	NCU	branch
Deri	5	23.54	1	APP	branch
Deri	5	23.54	1	R	liana
Deri	5	23.54	2	R	liana
Deri	5	23.54	0	R	branch
Deri	5	23.54	1	R	trunk
Deri	5	23.54	1	R	trunk
Deri	5	23.54	1	R	trunk
Deri	5	23.54	1	S	trunk
Deri	5	23.54	1	APP	branch
Deri	5	23.54	0	APP	branch
Deri	5	23.54	1	APP	trunk
Deri	5	23.54	0	NCU	branch
Deri	5	23.54	0	NCU	branch
Deri	5	23.54	0	NCU	branch
Deri	5	23.54	0	NCU	branch
Deri	5	23.54	0	NCU	branch
Deri	5	23.54	1	APP	branch
Deri	5	23.54	0	NCU	branch
Deri	5	23.54	1	R	trunk
Deri	5	23.54	1	R	trunk
Deri	5	23.54	2	R	trunk
Deri	5	23.54	2	R	trunk
Deri	5	23.54	1	APP	trunk
Deri	5	23.54	0	NCU	branch
Deri	5	23.54	0	NCU	branch
Deri	5	23.54	0	NCU	branch
Deri	5	23.54	1	NCU	branch
Deri	5	23.54	0	NCU	branch
Deri	5	23.54	0	NCU	branch
Deri	5	23.54	0	NCU	branch
Deri	5	23.54	1	NCU	trunk
Deri	5	23.54	1	NCU	trunk
Deri	5	23.54	1	NCU	trunk
Deri	5	23.54	1	APP	branch
Deri	5	23.54	1	APP	branch
Deri	5	23.54	0	NCU	trunk
Deri	5	23.54	1	APP	trunk
Deri	5	23.54	1	R	branch
Deri	5	23.54	1	R	trunk
Deri	5	23.54	2	R	trunk
Deri	5	23.54	1	APP	branch
Deri	5	23.54	1	APP	branch
Deri	5	23.54	0	NCU	branch
Deri	5	23.54	0	NCU	branch
Deri	5	23.54	1	NCU	branch
Deri	5	23.54	1	APP	branch
Deri	5	23.54	1	APP	branch
Deri	5	23.54	0	NCU	branch
Deri	5	23.54	1	APP	branch
Deri	5	23.54	0	NCU	branch
Deri	5	23.54	1	R	branch
Deri	5	23.54	1	R	trunk
Deri	5	23.54	1	R	trunk
Deri	5	23.54	2	R	trunk
Deri	5	23.54	2	R	trunk
Deri	5	23.54	2	R	trunk
Deri	5	23.54	1	R	trunk
Deri	5	23.54	3	R	trunk
Deri	5	23.54	1	APP	branch
Deri	5	23.54	1	APP	liana
Deri	5	23.54	0	NCU	branch
Deri	5	23.54	1	APP	branch
Deri	5	23.54	2	R	liana
Deri	5	23.54	1	APP	trunk
Deri	5	23.54	0	NCU	branch
Deri	5	23.54	0	NCU	branch
Deri	5	23.54	0	NCU	branch
Deri	5	23.54	0	NCU	branch
Deri	5	23.54	0	NCU	branch
Deri	5	23.54	0	NCU	liana
Deri	5	23.54	1	APP	branch
Deri	5	23.54	1	APP	liana
Deri	5	23.54	1	APP	branch
Deri	5	23.54	0	NCU	branch
Deri	5	23.54	2	R	branch
Deri	5	23.54	2	R	branch
Deri	5	23.54	1	APP	branch
Deri	5	23.54	0	NCU	branch
Deri	5	23.54	1	NCU	branch
Deri	5	23.54	1	R	branch
Deri	5	23.54	2	R+APP	branch
Deri	5	23.54	2	R+APP	trunk
Deri	5	23.54	3	R+APP	trunk
Deri	5	23.54	2	R+APP	trunk
Deri	5	23.54	1	R	trunk
Deri	5	23.54	0	APP	branch
Deri	5	23.54	0	APP	branch
Deri	5	23.54	0	NCU	branch
Deri	5	23.54	1	R+APP	trunk
Deri	5	23.54	1	R	trunk
Deri	5	23.54	2	R	trunk
Deri	5	23.54	2	R	trunk
Deri	5	23.54	2	R	trunk
Deri	5	23.54	2	R	trunk
Deri	5	23.54	2	R	trunk
Deri	5	23.54	0	APP	trunk
Deri	5	23.54	0	NCU	branch
Deri	5	23.54	1	R	branch
Deri	5	23.54	3	R+APP	liana
Deri	5	23.54	2	R	liana
Deri	5	23.54	2	R	liana
Deri	5	23.54	1	R	trunk
Deri	5	23.54	2	R	trunk
Deri	5	23.54	2	R	trunk
Deri	5	23.54	1	R	trunk
Deri	5	23.54	1	S	trunk
Deri	5	23.54	1	S	trunk
Deri	5	23.54	1	APP	trunk
Deri	5	23.54	0	NCU	branch
Deri	5	23.54	1	R	branch
Deri	5	23.54	1	R+APP	liana
Deri	5	23.54	1	R+APP	liana
Deri	5	23.54	2	R+APP	branch
Deri	5	23.54	1	R+APP	trunk
Deri	5	23.54	1	R+APP	trunk
Deri	5	23.54	1	R	trunk
Deri	5	23.54	2	R	trunk
Deri	5	23.54	0	R	trunk
Deri	5	23.54	1	R	trunk
Deri	5	23.54	1	R	trunk
Deri	5	23.54	1	R	trunk
Deri	5	23.54	1	R	trunk
Deri	5	23.54	2	R	trunk
Deri	5	23.54	1	APP	trunk
Deri	5	23.54	0	NCU	trunk
Deri	5	23.54	1	R	liana
Deri	5	23.54	2	R	liana
Deri	5	23.54	1	R	branch
Deri	5	23.54	1	S+APP	trunk
Deri	5	23.54	2	S	trunk
Deri	5	23.54	0	NCU	branch
Deri	5	23.54	1	NCU	trunk
Deri	5	23.54	1	NCU	trunk
Deri	5	23.54	2	R	liana
Deri	5	23.54	2	R	liana
Deri	5	23.54	1	R	liana
Deri	5	23.54	2	R	liana
Deri	5	23.54	1	R	branch
Deri	5	23.54	1	R	branch
Deri	5	23.54	1	R+APP	trunk
Deri	5	23.54	1	R+APP	trunk
Deri	5	23.54	1	R+APP	trunk
Deri	5	23.54	1	R	trunk
Deri	5	23.54	1	R	trunk
Deri	5	23.54	1	R	trunk
Deri	5	23.54	1	R	trunk
Deri	5	23.54	1	R	trunk
Deri	5	23.54	1	R	trunk
Deri	5	23.54	1	R	trunk
Deri	5	23.54	1	R	trunk
Deri	5	23.54	1	R	trunk
Deri	5	23.54	1	R	trunk
Deri	5	23.54	2	R	trunk
Deri	5	23.54	1	R	trunk
Deri	5	23.54	2	R	trunk
Deri	5	23.54	1	S+APP	trunk
Deri	5	23.54	1	S	trunk
Deri	5	23.54	2	S	trunk
Deri	5	23.54	3	S	trunk
Deri	5	23.54	1	APP	trunk
Deri	5	23.54	0	NCU	branch
Deri	5	23.54	1	APP	branch
Deri	5	23.54	1	APP	branch
Deri	5	23.54	3	S	liana
Deri	5	23.54	1	R	branch
Deri	5	23.54	1	NCU	branch
Deri	5	23.54	1	APP	trunk
Deri	5	23.54	0	NCU	branch
Deri	5	23.54	2	R+APP	liana
Deri	5	23.54	2	R+APP	trunk
Deri	5	23.54	1	R	trunk
Deri	5	23.54	1	R	trunk
Deri	5	23.54	1	R	trunk
Deri	5	23.54	1	R	trunk
Deri	5	23.54	1	R	trunk
Deri	5	23.54	2	R	trunk
Deri	5	23.54	2	R	trunk
Deri	5	23.54	2	R	trunk
Deri	5	23.54	2	R	trunk
Deri	5	23.54	1	R	trunk
Deri	5	23.54	2	S	branch
Deri	5	23.54	1	APP	trunk
Deri	5	23.54	1	APP	trunk
Deri	5	23.54	0	NCU	branch
Deri	5	23.54	0	NCU	branch
Deri	5	23.54	0	NCU	branch
Deri	5	23.54	0	APP	trunk
Deri	5	23.54	1	R	branch
Deri	5	23.54	1	S	trunk
Deri	5	23.54	2	S	trunk
Deri	5	23.54	1	APP	liana
Deri	5	23.54	2	R	trunk
Deri	5	23.54	0	APP	branch
Deri	5	23.54	1	APP	branch
Deri	5	23.54	0	NCU	branch
Deri	5	23.54	5	S	liana
Deri	5	23.54	1	R	branch
Deri	5	23.54	2	R+APP	trunk
Deri	5	23.54	2	R	trunk
Deri	5	23.54	3	R	trunk
Deri	5	23.54	1	APP	branch
Deri	5	23.54	1	APP	branch
Deri	5	23.54	0	NCU	branch
Deri	5	23.54	0	NCU	trunk
Deri	5	23.54	0	NCU	branch
Deri	5	23.54	0	NCU	branch
Deri	5	23.54	0	NCU	branch
Deri	5	23.54	0	NCU	branch
Deri	5	23.54	2	R	liana
Deri	5	23.54	1	R+APP	branch
Deri	5	23.54	2	R	trunk
Deri	5	23.54	2	R	liana
Deri	5	23.54	2	R	trunk
Deri	5	23.54	2	S	trunk
Deri	5	23.54	1	APP	branch
Deri	5	23.54	0	NCU	branch
Deri	5	23.54	0	NCU	branch
Deri	5	23.54	1	NCU	branch
Deri	5	23.54	3	R	liana
Deri	5	23.54	1	R	liana
Deri	5	23.54	4	S	liana
Deri	5	23.54	2	R+APP	trunk
Deri	5	23.54	2	R	trunk
Deri	5	23.54	1	S	trunk
Deri	5	23.54	1	APP	branch
Deri	5	23.54	0	NCU	branch
Deri	5	23.54	1	NCU	trunk
Deri	5	23.54	1	NCU	trunk
Deri	5	23.54	1	NCU	trunk
Deri	5	23.54	1	NCU	trunk
Deri	5	23.54	1	NCU	trunk
Deri	5	23.54	1	APP	branch
Deri	5	23.54	2	R	liana
Deri	5	23.54	1	R	liana
Deri	5	23.54	2	R	branch
Deri	5	23.54	1	R+APP	trunk
Deri	5	23.54	1	R	trunk
Deri	5	23.54	1	R	trunk
Deri	5	23.54	1	R	trunk
Deri	5	23.54	1	R	trunk
Deri	5	23.54	2	R	trunk
Deri	5	23.54	2	R	trunk
Deri	5	23.54	2	R	trunk
Deri	5	23.54	1	R	trunk
Deri	5	23.54	2	R	trunk
Deri	5	23.54	2	R	trunk
Deri	5	23.54	1	R	trunk
Deri	5	23.54	3	R	trunk
Deri	5	23.54	1	APP	trunk
Deri	5	23.54	1	APP	trunk
Deri	5	23.54	1	APP	trunk
Deri	5	23.54	0	NCU	branch
Deri	5	23.54	1	APP	branch
Deri	5	23.54	1	R	branch
Deri	5	23.54	1	R	liana
Deri	5	23.54	1	R	liana
Deri	5	23.54	1	R+APP	trunk
Deri	5	23.54	2	R+APP	trunk
Deri	5	23.54	1	R+APP	trunk
Deri	5	23.54	2	R+APP	trunk
Deri	5	23.54	1	R	trunk
Deri	5	23.54	1	R	trunk
Deri	5	23.54	2	R	trunk
Deri	5	23.54	2	R	trunk
Deri	5	23.54	1	R	trunk
Deri	5	23.54	1	APP	trunk
Deri	5	23.54	0	NCU	branch
Deri	5	23.54	1	R	branch
Deri	5	23.54	2	R	branch
Deri	5	23.54	2	R	trunk
Deri	5	23.54	1	R	trunk
Deri	5	23.54	1	R	trunk
Deri	5	23.54	1	R	trunk
Deri	5	23.54	2	R	trunk
Deri	5	23.54	1	S+APP	branch
Deri	5	23.54	1	S	trunk
Deri	5	23.54	1	APP	liana
Deri	5	23.54	0	NCU	branch
Deri	5	23.54	1	NCU	branch
Deri	5	23.54	0	NCU	branch
Deri	5	23.54	1	NCU	trunk
Deri	5	23.54	0	NCU	branch
Deri	5	23.54	0	NCU	trunk
Deri	5	23.54	1	R+APP	liana
Deri	5	23.54	1	R+APP	liana
Deri	5	23.54	1	R	liana
Deri	5	23.54	1	R	branch
Deri	5	23.54	1	R+APP	trunk
Deri	5	23.54	1	R+APP	trunk
Deri	5	23.54	1	R	trunk
Deri	5	23.54	2	R	trunk
Deri	5	23.54	1	R	trunk
Deri	5	23.54	1	S	trunk
Deri	5	23.54	0	APP	branch
Deri	5	23.54	1	APP	trunk
Deri	5	23.54	1	APP	trunk
Deri	5	23.54	1	APP	trunk
Deri	5	23.54	0	NCU	branch
Deri	5	23.54	1	NCU	trunk
Deri	5	23.54	1	NCU	trunk
Deri	5	23.54	1	NCU	trunk
Deri	5	23.54	1	APP	trunk
Deri	5	23.54	1	APP	trunk
Deri	5	23.54	0	NCU	branch
Deri	5	23.54	1	R	liana
Deri	5	23.54	1	R	liana
Deri	5	23.54	1	R+APP	branch
Deri	5	23.54	2	R+APP	trunk
Deri	5	23.54	2	R+APP	trunk
Deri	5	23.54	1	R+APP	trunk
Deri	5	23.54	1	R	trunk
Deri	5	23.54	1	R	trunk
Deri	5	23.54	1	R	trunk
Deri	5	23.54	2	R	trunk
Deri	5	23.54	2	R	trunk
[truncated: 6,653 more rows]
